# Supplementary material for: Increased work of breathing and its relationship to dyspnea in malignant pleural effusion
Source: Front Physiol. 2025 Dec 19;16:1664237. doi: 10.3389/fphys.2025.1664237 (PMC12757691; doi:10.3389/fphys.2025.1664237)
Supplement: Supplementary file 1 [file Table1.xlsx]

## Sheet: Arkusz1
Age	1-male	weight	height	BSA	side of effusion	Vw	1- MPE, 2- cardiogenic, 3- other	Bpre	Bpost	dB	Pplampl	pO2pre	pO2post	pCO2pre	pCO2post	VEpre	VEpost	HRpre	HRpost
72	1	71.6	176	1.8737	R	2600	3	5	2	3	14.5	72.6	80.9	36.6	39.1	9.97	10.24	87.59	80.81
72	1	72	163	1.77651	L	500	1	5	4	1	22.46	60.8	54.5	39.8	41.7	10.75	11.33	82.99	99.73
58	1	94.4	176	2.1073	L	4245	1	2	2	0	5.2	72.8		38.8		9.98	12.62	100	83.01
64	1	72.3	178	1.89694	R	1000	1	3	3	0	43.56	57.6		34.8	33.7	12.56	13.99	121.73	120.24
46	0	48	158	1.46191	R	1870	1	3	1	2	6.51	76.7	80	37.1	37.7	10.89	10.85	114.14	114.9
79	0	70	164	1.76317	R	2000	1	4	4	0	25.64	74	79.9	36.7	37.8	9.15	9.69	78.26	56.26
80	0	38.5	156	1.31887	R	800	1	1	0	1	10.03	81.9	81.3	40.1	39.9	12.53	12.44	79.33	91.66
84	0	65	151	1.60921	L	1250	1	8	8	0	21.09	63.8		36	33.9	10.29	9.23	95.1	96.25
84	1	77.5	159	1.80025	R	2000	2	1	0	1	16.94	71.4	69.9	33.9	32	10.02	9.79	70	70
67	0	58	164	1.62774	L	2340	1	4	1	3	12.34	82.5	89.1	34	40	10.17	8.6	97.73	78.23
60	0	77	172	1.90057	R	2300	1	4	2	2	8.56		59.7	35.1	38.1	10.8	9.47	89.66	83.08
66	0	47	158	1.44889	L	2655	1	4	2	2	14.7	67.9		37.6	33.7	7.66	8.23	70.29	62.49
71	0	70.2	162	1.74968	R	1835	1	7	3	4	7.15	62.7	60.3	35.5	32.7	13.13	12.02	108.07	108.82
45	0	65.2	161	1.68799	L	790	3	3	0	3	12	83	86.1	35.8	37.7	9.26	10.01	76.21	48.82
38	0	65.5	169	1.75181	L	2210	1	7	7	0	11.7	90.4	90.7	33.6	37.4	12.78	14.22	99.34	102
57	0	52.5	156	1.5047	L	900	1	3	5	-2	19.16	85.4	82.7	45.3	42.6	7.33	6.71	106.72	108.15
55	0	55.5	160	1.5692	R	1760	1	5	5	0	18.66	90	90.2	39.4	38.4	11.17	9.14	91.98	89.32
60	0	66.2	160	1.69129	R	950	1	5	4	1	34	74.5	78.6	33.9	36.5	11.11	10.41	96.11	92.79
24	1	96	185	2.20055	L	250	3	3	3	0	11.6	72.6	76.1	35.6	35.8	11.37	11.23	86.48	80.46
79	0	92.8	153	1.89006	R	1330	1	5	1	4	25.7	66.4	76.3	38.5	39	10.4	9.25	87.54	82.72
57	0	51.5	164	1.54756	L	3150	1	5	0	5	2.25		75.2		39	11.13	11.63	125.89	109.9
69	0	82.3	161	1.86363	R	800	1	7	1	6	25.97	56.9	59.2	39.5	40.6	10.5	10.04	72.45	70.98
42	0	63	167	1.70827	R	1350	1	3	5	-2	45.3	72.8	67.7	34.1	35	7.5	7.59	90.58	88.6
74	1	62.8	161	1.6613	R	800	1	1	1	0	52.97	71.9	74.6	33.7	35.2	11.22	10.71	75.13	71.68
72	0	85.6	161	1.89503	R	1950	1	1	3	-2	10	58.9		34		9.97	8.35	91.24	91.6
86	0	63.5	150	1.58566	R	1850	1	1	0	1	11.06	77.4	82.5	35.8	35.8	5.66	7.44	71.75	69.44
60	0	77.2	150	1.72294	L	1335	1	2	1	1	5.52	75.6		40.4	37.2	7.53	7.64	84.88	83.86
57	1	104	181	2.2409	L	4800	1	9	1	8	9.34		80.9	30.2	34.3	16.38	13.14	114.34	90.13
82	1	79.2	168	1.89092	R	3780	1	8	4	4	10	72.6		33.3		11.92	9.79	104.52	101.61
58	0	67.4	162	1.71967	R	1255	1	7	5	2	11.63	64.5		31.9		8.72	7.47	133	123.51
64	0	44.5	148	1.35008	L	1630	1	3	2	1	13.69	69.3	80.2	28.3	25.4	8.62	11.33	76.45	73.38
30	1	76	181	1.96123	R	1500	3	2	2	0	39.13	75.3	81	39	36.5	12.22	14.32	96.96	101.35
77	1	75.8	176	1.91965	R	4650	1	7	3	4	3.5	66.3	53.9	36.3	37.5	15.98	17.54	64.77	64.02
78	0	63	155	1.61837	L	1315	1	4	5	-1	17.23	67.8	74.4	32.6	35.4	9.39	7.59	79.8	68.59
66	0	70	160	1.73189	L	1800	1	3	4	-1	16.65	62.4	72.2	38	37.5	9.9	12.41	90.04	99.53
58	0	52.5	155	1.4977	R	2000	1	7	4	3	9.3	60	58.7	48.8	49	7.61	7.14	110	102
82	1	60.2	159	1.61699	R	1080	3	3	3	0	26	71.3		42.4		9.79	10.15	63	64
64	0	89.5	157	1.89635	L	2100	1	4	3	1	15		65.6		36.2	9.55	7.99	96	94
66	0	82	165	1.89414	L	1600	1	3	2	1	1.2	75.8	86.1	34.9	34.3	11.83	9.53	100	62
52	1	65.5	167	1.73675	R	4830	1	7	3	4	11.8	71.4	57.4	35.5	36.2	11.34	9.34	115	104
82	0	56.5	151	1.51616	R	4940	1	4	0	4	9.5	73.8		35.5		11.37	11.59	83	88
